# Supplementary material for: A Postsynaptic Density Immediate Early Gene-Based Connectome Analysis of Acute NMDAR Blockade and Reversal Effect of Antipsychotic Administration
Source: Int J Mol Sci. 2023 Feb 22;24(5):4372. doi: 10.3390/ijms24054372 (PMC10002165; doi:10.3390/ijms24054372)
Supplement: Supplementary file 1 [file ijms-24-04372-s001.zip]

Archive with 1 entries (1 files):
- ijms-2209535-supplementary.pdf
